# Supplementary material for: A new species of Gaurax from the Czech Republic (Diptera, Chloropidae)
Source: Zookeys. 2018 Dec 6;(803):131–40. doi: 10.3897/zookeys.803.29706 (PMC6292979; doi:10.3897/zookeys.803.29706)
Supplement: XML Treatment for Gaurax [file zookeys.803.29706-treatment1.xml]

<!DOCTYPE tp:taxon-treatment
  PUBLIC "-//TaxonX//DTD Taxonomic Treatment Publishing DTD v0 20100105//EN" "tax-treatment-NSO.dtd">
<tp:taxon-treatment xmlns:tp="http://www.plazi.org/taxpub"><tp:treatment-meta><kwd-group><label>Taxon classification</label><kwd><named-content xmlns:xlink="http://www.w3.org/1999/xlink" content-type="kingdom">Animalia</named-content></kwd><kwd><named-content xmlns:xlink="http://www.w3.org/1999/xlink" content-type="order">Diptera</named-content></kwd><kwd><named-content xmlns:xlink="http://www.w3.org/1999/xlink" content-type="family">Chloropidae</named-content></kwd></kwd-group><mixed-citation publication-type="journal"><person-group><name><surname>Kubík</surname><given-names>Štěpán</given-names></name><name><surname>Barták</surname><given-names>Miroslav</given-names></name></person-group><article-title>A new species of <italic><tp:taxon-name><tp:taxon-name-part taxon-name-part-type="genus" reg="Gaurax">Gaurax</tp:taxon-name-part></tp:taxon-name></italic> from the Czech Republic (<tp:taxon-name><tp:taxon-name-part taxon-name-part-type="order">Diptera</tp:taxon-name-part></tp:taxon-name>, <tp:taxon-name><tp:taxon-name-part taxon-name-part-type="family">Chloropidae</tp:taxon-name-part></tp:taxon-name>)</article-title><source>Zookeys</source><day>6</day><month>12</month><year>2018</year><volume>2018</volume><issue>803</issue><fpage>131</fpage><lpage>140</lpage><pub-id pub-id-type="doi">10.3897/zookeys.803.29706</pub-id></mixed-citation></tp:treatment-meta><tp:nomenclature><label>Genus</label><tp:taxon-name>
            <tp:taxon-name-part taxon-name-part-type="genus" reg="Gaurax">Gaurax</tp:taxon-name-part>
          </tp:taxon-name><tp:taxon-authority>Loew, 1863</tp:taxon-authority><tp:nomenclature-citation-list><tp:nomenclature-citation><tp:taxon-name>
                <tp:taxon-name-part taxon-name-part-type="genus" reg="Gaurax">Gaurax</tp:taxon-name-part>
              </tp:taxon-name><comment>Loew, 1863, Berl. ent. Ztschr., 7: 35.</comment></tp:nomenclature-citation></tp:nomenclature-citation-list></tp:nomenclature><tp:treatment-sec sec-type="type species" id="SECID0ERMAC"><title>Type species.</title><p><italic><tp:taxon-name><tp:taxon-name-part taxon-name-part-type="genus" reg="Gaurax">Gaurax</tp:taxon-name-part><tp:taxon-name-part taxon-name-part-type="species" reg="festivus">festivus</tp:taxon-name-part></tp:taxon-name></italic> Loew. By monotypy. = <italic><tp:taxon-name><tp:taxon-name-part taxon-name-part-type="genus" reg="Botanobia">Botanobia</tp:taxon-name-part></tp:taxon-name></italic> Lioy, 1864, Atti 1st. Veneto Sci. (3) 9: 1125. = <italic><tp:taxon-name><tp:taxon-name-part taxon-name-part-type="genus" reg="Neogaurax">Neogaurax</tp:taxon-name-part></tp:taxon-name></italic> Malloch, 1914, Canad. Ent., 46 (4): 119.</p></tp:treatment-sec></tp:taxon-treatment>
