# Supplementary material for: A new species of Gaurax from the Czech Republic (Diptera, Chloropidae)
Source: Zookeys. 2018 Dec 6;(803):131–40. doi: 10.3897/zookeys.803.29706 (PMC6292979; doi:10.3897/zookeys.803.29706)
Supplement: XML Treatment for Gaurax siostrzoneki [file zookeys.803.29706-treatment2.xml]

<!DOCTYPE tp:taxon-treatment
  PUBLIC "-//TaxonX//DTD Taxonomic Treatment Publishing DTD v0 20100105//EN" "tax-treatment-NSO.dtd">
<tp:taxon-treatment xmlns:tp="http://www.plazi.org/taxpub"><tp:treatment-meta><kwd-group><label>Taxon classification</label><kwd><named-content xmlns:xlink="http://www.w3.org/1999/xlink" content-type="kingdom">Animalia</named-content></kwd><kwd><named-content xmlns:xlink="http://www.w3.org/1999/xlink" content-type="order">Diptera</named-content></kwd><kwd><named-content xmlns:xlink="http://www.w3.org/1999/xlink" content-type="family">Chloropidae</named-content></kwd></kwd-group><mixed-citation publication-type="journal"><person-group><name><surname>Kubík</surname><given-names>Štěpán</given-names></name><name><surname>Barták</surname><given-names>Miroslav</given-names></name></person-group><article-title>A new species of <italic><tp:taxon-name><tp:taxon-name-part taxon-name-part-type="genus" reg="Gaurax">Gaurax</tp:taxon-name-part></tp:taxon-name></italic> from the Czech Republic (<tp:taxon-name><tp:taxon-name-part taxon-name-part-type="order">Diptera</tp:taxon-name-part></tp:taxon-name>, <tp:taxon-name><tp:taxon-name-part taxon-name-part-type="family">Chloropidae</tp:taxon-name-part></tp:taxon-name>)</article-title><source>Zookeys</source><day>6</day><month>12</month><year>2018</year><volume>2018</volume><issue>803</issue><fpage>131</fpage><lpage>140</lpage><pub-id pub-id-type="doi">10.3897/zookeys.803.29706</pub-id></mixed-citation></tp:treatment-meta><tp:nomenclature><tp:taxon-name>
            <tp:taxon-name-part taxon-name-part-type="genus" reg="Gaurax">Gaurax</tp:taxon-name-part>
            <tp:taxon-name-part taxon-name-part-type="species" reg="siostrzoneki">siostrzoneki</tp:taxon-name-part>
            <object-id xmlns:xlink="http://www.w3.org/1999/xlink" content-type="zoobank" xlink:type="simple">http://zoobank.org/27B76064-6140-429F-A3B8-BAC34BC13305</object-id>
          </tp:taxon-name><tp:taxon-status xmlns:xlink="http://www.w3.org/1999/xlink" xlink:type="simple">sp. n.</tp:taxon-status><xref ref-type="fig" rid="F3">Figures 3</xref><xref ref-type="fig" rid="F4">, 4</xref><xref ref-type="fig" rid="F5">, 5</xref><xref ref-type="fig" rid="F6">, 6</xref></tp:nomenclature><tp:treatment-sec sec-type="Holotype male" id="SECID0EIPAC"><title>Holotype male.</title><p><bold>Czech Republic, Bohemia</bold>, Vráž nr. Písek, alder forest, 430 m, PyrT [= pyramidal trap], <named-content xmlns:xlink="http://www.w3.org/1999/xlink" content-type="dwc:verbatimCoordinates" xlink:type="simple"><named-content content-type="geo-json" specific-use="{&#34;type&#34;:&#34;Point&#34;,&#34;coordinates&#34;:[14.118889,49.402222]}" id="NCID0ETPAC" xlink:type="simple">49°24'8"N/14°7'8"E</named-content></named-content>, 25.vi–19.vii.2010, Barták leg. Holotype is in good condition, abdomen on plastic tag together with the specimen. <bold>Paratypes</bold>. 3 males, same data as the holotype, 4 males and 4 females: Vráž nr. Písek, 400 m, Sawdust trap, <named-content xmlns:xlink="http://www.w3.org/1999/xlink" content-type="dwc:verbatimCoordinates" xlink:type="simple"><named-content content-type="geo-json" specific-use="{&#34;type&#34;:&#34;Point&#34;,&#34;coordinates&#34;:[14.117500,49.403333]}" id="NCID0E4PAC" xlink:type="simple">49°24'12"N/14°7'3"E</named-content></named-content>, 12.vi–30.ix.2014, Barták leg.</p></tp:treatment-sec><tp:treatment-sec sec-type="diagnosis" id="SECID0EDAAE"><title>Diagnosis.</title><p>Species with head 1.25× as deep as long, first flagellomere 1.3× as deep as long, body yellow with three black partly fused stripes, central stripe reaching scutellum and scutellum often dark. <italic><tp:taxon-name><tp:taxon-name-part taxon-name-part-type="genus" reg="Gaurax">Gaurax</tp:taxon-name-part><tp:taxon-name-part taxon-name-part-type="species" reg="siostrzoneki">siostrzoneki</tp:taxon-name-part></tp:taxon-name></italic> sp. n. is similar to <italic><tp:taxon-name><tp:taxon-name-part taxon-name-part-type="genus" reg="Gaurax">G.</tp:taxon-name-part><tp:taxon-name-part taxon-name-part-type="species" reg="flavoscutellatus">flavoscutellatus</tp:taxon-name-part></tp:taxon-name></italic>. The main characters distinguishing these two species are as follows: <italic><tp:taxon-name><tp:taxon-name-part taxon-name-part-type="genus" reg="Gaurax">Gaurax</tp:taxon-name-part><tp:taxon-name-part taxon-name-part-type="species" reg="siostrzoneki">siostrzoneki</tp:taxon-name-part></tp:taxon-name></italic> has surstylus with two long curved extensions, one long, strong seta growing from the lower projection, and cercus short and enlarged at apical part. In <italic><tp:taxon-name><tp:taxon-name-part taxon-name-part-type="genus" reg="Gaurax">G.</tp:taxon-name-part><tp:taxon-name-part taxon-name-part-type="species" reg="flavoscutellatus">flavoscutellatus</tp:taxon-name-part></tp:taxon-name></italic> surstylus is without spurs and cercus is short and narrowed.</p></tp:treatment-sec><tp:treatment-sec sec-type="description" id="SECID0EVBAE"><title>Description.</title><p><italic>Male</italic> (Figs <xref ref-type="fig" rid="F3">3</xref>, <xref ref-type="fig" rid="F4">4</xref>). <italic>Body</italic> length 1.3–1.5 mm. Ground colour yellow. Head 1.25× as deep as long (lateral view), yellow with black occiput. Ocellar triangle occupying two-thirds of frons, yellow, shiny, and black on ocellar tubercle only, with one row of dark interfrontal setulae along sides. All setae and setulae on head black. First flagellomere 1.3× as deep as long, yellow, often darkened on outer margin (variable). Arista black. Eyes with ommatrichia. Depth of gena in front equal to the length of first flagellomere, gena with one row of dark setulae. Palpus yellow.</p><fig id="F3" position="float" orientation="portrait"><label>Figure 3.</label><caption><p><italic><tp:taxon-name><tp:taxon-name-part taxon-name-part-type="genus" reg="Gaurax">Gaurax</tp:taxon-name-part><tp:taxon-name-part taxon-name-part-type="species" reg="siostrzoneki">siostrzoneki</tp:taxon-name-part></tp:taxon-name></italic> sp. n. (paratype): body, dorsal view.</p></caption><graphic xmlns:xlink="http://www.w3.org/1999/xlink" xlink:href="zookeys-803-131-g003.jpg" position="float" orientation="portrait" xlink:type="simple" id="oo_248161.jpg"/></fig><fig id="F4" position="float" orientation="portrait"><label>Figure 4.</label><caption><p><italic><tp:taxon-name><tp:taxon-name-part taxon-name-part-type="genus" reg="Gaurax">Gaurax</tp:taxon-name-part><tp:taxon-name-part taxon-name-part-type="species" reg="siostrzoneki">siostrzoneki</tp:taxon-name-part></tp:taxon-name></italic> sp. n. (paratype): body, lateral view.</p></caption><graphic xmlns:xlink="http://www.w3.org/1999/xlink" xlink:href="zookeys-803-131-g004.jpg" position="float" orientation="portrait" xlink:type="simple" id="oo_248162.jpg"/></fig><!--PageBreak--><!--PageBreak--><p><italic>Thorax.</italic> Scutum shiny yellow with three black partly fused stripes, central stripe reaching scutellum, sometimes scutum completely dark. Scutellum yellow or dark, apical scutellar setae longer than lateral setae. Anepisternum, katepisternum, katepimeron, and meron shiny yellow with 1-4 small dark spots. Notopleural setae 1+1. Setae of thorax black. Wings not coloured. Haltere yellow. Legs completely yellow.</p><p><italic>Abdomen</italic>: black dorsally and yellow ventrally. Male genitalia (Figs <xref ref-type="fig" rid="F5">5</xref>, <xref ref-type="fig" rid="F6">6</xref>): epandrium yellow with dark, wide, medial stripe, surstylus with two long curved extensions, one long, strong seta growing from the lower projection, cercus short and enlarged at apical part.</p><fig id="F5" position="float" orientation="portrait"><label>Figure 5.</label><caption><p><italic><tp:taxon-name><tp:taxon-name-part taxon-name-part-type="genus" reg="Gaurax">Gaurax</tp:taxon-name-part><tp:taxon-name-part taxon-name-part-type="species" reg="siostrzoneki">siostrzoneki</tp:taxon-name-part></tp:taxon-name></italic> sp. n. (holotype): epandrium posterior view.</p></caption><graphic xmlns:xlink="http://www.w3.org/1999/xlink" xlink:href="zookeys-803-131-g005.jpg" position="float" orientation="portrait" xlink:type="simple" id="oo_248163.jpg"/></fig><fig id="F6" position="float" orientation="portrait"><label>Figure 6.</label><caption><p><italic><tp:taxon-name><tp:taxon-name-part taxon-name-part-type="genus" reg="Gaurax">Gaurax</tp:taxon-name-part><tp:taxon-name-part taxon-name-part-type="species" reg="siostrzoneki">siostrzoneki</tp:taxon-name-part></tp:taxon-name></italic> sp. n. (holotype): epandrium lateral view.</p></caption><graphic xmlns:xlink="http://www.w3.org/1999/xlink" xlink:href="zookeys-803-131-g006.jpg" position="float" orientation="portrait" xlink:type="simple" id="oo_248164.jpg"/></fig></tp:treatment-sec><tp:treatment-sec sec-type="etymology" id="SECID0EZFAE"><title>Etymology.</title><p>Named in honour of Archbishop of Břevnov Monastery Petr Prokop Siostrzonek, a supporter of natural science and our friend.</p><!--PageBreak--></tp:treatment-sec></tp:taxon-treatment>
